# Supplementary material for: Early autoantibody screening for type 1 diabetes: a Kuwaiti perspective on the advantages of multiplexing chemiluminescent assays
Source: Front Immunol. 2023 Nov 29;14:1273476. doi: 10.3389/fimmu.2023.1273476 (PMC10716438; doi:10.3389/fimmu.2023.1273476)
Supplement: Supplementary file 1 [file Table_1.xlsx]

## Sheet: Analysis for Paper
Sample ID	Type 1/No	GAD	IA-2	GAD Chem	IA-2 Chem
2	0	0.275	0.95	8.01	8.38
4	0	0.275	0.95	11.43	21.42
7	0	0.275	0.95	9.06	22.38
11	0	0.275	0.95	25.69	57.09
12	0	0.275	0.95	4	19.87
13	0	0.275	0.95	19.03	15.45
14	0	0.275	0.95	7.39	9.71
17	0	0.275	0.95	8.54	149.64
20	0	0.275	0.95	7.21	11.05
22	0	0.275	0.95	3.4	3.63
23	0	0.275	0.95	7.57	32.67
25	0	0.275	0.95	13.77	16.03
26	0	0.275	0.95	4	17.76
27	0	0.275	0.95	7.04	17.95
28	0	0.275	0.95	14.03	14.3
31	0	0.275	0.95	65.17	23.54
32	0	0.275	0.95	12.03	9.33
35	0	0.275	0.95	4.9	59.48
39	0	0.275	0.95	10.38	314.21
58	0	0.275	0.95	7.04	3
62	0	0.275	0.95	14.98	17.95
70	0	0.275	0.95	17.74	67.67
84	0	0.275	0.95	6.51	17.76
89	0	0.275	0.95	15.93	8.19
90	0	0.275	0.95	4	8.76
93	0	0.275	0.95	6.33	5.15
94	0	0.275	0.95	13.25	9.9
97	0	0.275	0.95	4.18	17.37
99	0	0.275	0.95	3.4	232.76
102	0	0.275	0.95	18.51	30.53
106	0	0.275	0.95	7.74	88.05
108	0	0.275	0.95	33.56	16.03
110	0	0.275	0.95	3.46	10.47
111	0	0.275	0.95	46.58	503.67
112	0	0.275	0.95	4.9	50.15
115	0	0.275	0.95	3.4	5.34
116	0	0.275	0.95	4.81	10.09
117	0	0.275	0.95	6.59	61.87
119	0	0.275	0.95	3.4	35.01
120	0	0.275	0.95	60.09	14.11
124	0	0.275	0.95	4.72	9.52
126	0	0.275	0.95	14.72	46.4
128	0	0.275	0.95	28.74	18.91
131	0	0.275	0.95	133.51	16.8
132	0	0.275	0.95	3.4	19.1
134	0	0.275	0.95	3.4	33.45
135	0	0.275	0.95	3.73	16.22
136	0	0.275	0.95	5.88	7.81
140	0	0.275	0.95	57.43	9.9
144	0	0.275	0.95	3.4	8.57
146	0	0.275	0.95	3.91	20.45
152	0	0.275	0.95	26.45	15.83
153	0	0.275	0.95	6.77	13.15
155	0	0.275	0.95	5.79	40.3
156	0	0.275	0.95	7.39	27.42
161	0	0.275	0.95	5.62	28.58
163	0	0.275	0.95	6.06	29.55
165	0	0.275	0.95	77.27	48.37
168	0	0.275	0.95	3.4	19.68
169	0	0.275	0.95	33.56	12
170	0	0.275	0.95	5.88	9.71
171	0	0.275	0.95	3.4	5.91
172	0	0.275	0.95	3.4	11.62
173	0	0.275	0.95	3.4	4.96
175	0	0.275	0.95	3.4	8.76
177	0	0.275	0.95	121.5	17.56
178	0	0.275	0.95	10.81	48.37
180	0	0.275	0.95	6.86	77.52
185	0	0.275	0.95	3.4	8
188	0	0.275	0.95	76.61	22
189	0	0.275	0.95	5.79	22.96
191	0	0.275	0.95	4.09	14.49
192	0	0.275	0.95	3.4	7.24
193	0	0.275	0.95	3.4	18.14
194	0	0.275	0.95	3.4	8
196	0	0.275	0.95	3.4	66.67
227	0	0.275	0.95	21.69	80.51
228	0	0.275	0.95	10.84	35.68
237	0	0.275	0.95	17.62	60.34
239	0	0.275	0.95	10.23	27.43
244	0	0.275	0.95	8.15	15.33
248	0	0.275	0.95	172.18	9.92
252	0	0.275	0.95	5.19	20.26
253	0	0.275	0.95	17.12	45.05
255	0	0.275	0.95	6.68	16.03
256	0	0.275	0.95	88.71	38.51
262	0	0.275	0.95	34.26	19.2
267	0	0.275	0.95	14.71	39.61
270	0	0.275	0.95	7.52	20.38
271	0	0.275	0.95	5.62	18.61
274	0	0.275	0.95	119.85	13.71
278	0	0.275	0.95	31.65	37.89
281	0	0.275	0.95	5.51	28.15
282	0	0.275	0.95	22.19	58.95
286	0	0.275	0.95	92.58	173.93
288	0	0.275	0.95	14.31	50.78
291	0	0.275	0.95	10.33	18.26
295	0	0.275	0.95	5.3	10.61
297	0	0.275	0.95	10.54	31.3
298	0	0.275	0.95	12.38	18.73
299	0	0.275	0.95	5.19	14.29
301	0	0.275	0.95	22.58	11.52
302	0	0.275	0.95	12.28	39.74
304	0	0.275	0.95	9.3	30.93
307	0	0.275	0.95	13.19	137.25
310	1	0.275	0.95	2000	24.66
311	0	0.275	0.95	20.71	46.17
312	0	0.275	0.95	24.45	28.39
313	0	0.275	0.95	15.01	59.71
314	1	0.275	0.95	320.85	30.81
322	0	0.275	0.95	11.87	25.74
324	0	0.275	0.95	7.84	30.81
329	0	0.275	0.95	12.99	47.66
334	0	0.275	0.95	16.52	39
346	1	0.275	0.95	1443.89	13.13
348	0	0.275	0.95	14.11	31.54
354	0	0.275	0.95	4.54	28.75
356	0	0.275	0.95	6.89	12.21
377	0	0.275	0.95	6.79	36.91
381	0	0.275	0.95	13.6	9.58
389	0	0.275	0.95	8.47	25.5
395	0	0.275	0.95	4.76	45.18
421	0	0.275	0.95	3.4	3
422	0	0.275	0.95	8.78	16.38
609	0	0.275	0.95	10.95	17.43
611	0	0.275	0.95	15.32	34.95
612	0	0.275	0.95	8.36	19.67
613	0	0.275	0.95	12.79	23.47
614	0	0.275	0.95	9.92	28.63
616	0	0.275	0.95	7	34.34
617	0	0.275	0.95	90.74	36.91
618	0	0.275	0.95	66.81	18.96
619	0	0.275	0.95	12.18	13.36
620	0	0.275	0.95	24.45	194.69
621	0	0.275	0.95	16.82	22.16
622	0	0.275	0.95	7.42	21.92
623	0	0.275	0.95	26.8	29.12
628	0	0.275	0.95	121.13	42.82
629	0	0.275	0.95	16.92	12.21
630	0	0.275	0.95	3.4	13.82
635	0	0.275	0.95	18.42	64.65
636	0	0.275	0.95	3.4	13.82
637	0	0.275	0.95	88.43	52.04
638	0	0.275	0.95	30.98	87.35
639	0	0.275	0.95	5.08	45.3
640	0	0.275	0.95	91.01	57.82
645	0	0.275	0.95	37.91	113.36
646	0	0.275	0.95	5.19	47.29
649	0	0.275	0.95	4.44	47.41
651	0	0.275	0.95	7.52	35.19
129	0	0.578	0.95	35.25	20.26
41	0	1.917	0.95	3.4	4.77
15436	1	2.792	0.95	464.12	193.59
15257	1	2.922	0.95	366.69	47.24
15152	1	2.934	0.95	110.39	409.8
15538	1	3.013	0.95	81.31	53.57
15205	1	3.019	0.95	44.23	54.99
14782	1	3.031	0.95	114.65	1800
14589	0	3.151	4500	128.33	1800
14956	0	3.18	93.305	87.33	73.47
398	0	3.187	0.95	26.41	108.88
14933	1	3.214	0.95	61.25	249.65
15225	1	3.301	0.95	48.24	34.51
14937	0	3.307	39.867	243.45	59.14
14985	0	3.4	46.215	65.56	123.97
15058	1	3.577	0.95	603.03	29.87
14984	1	3.778	0.95	30.55	101.25
14873	1	4.146	0.95	315.32	50.7
15401	1	4.311	0.95	1023.52	54.05
15513	0	4.495	109.051	133.54	61.83
15379	1	4.607	0.95	734.93	1800
14895	1	4.894	0.95	33.55	70.1
15045	1	5.046	0.95	1188.18	163.2
14590	1	5.409	360.742	120.64	166.55
14679	1	5.589	0.95	174.65	539.39
14930	1	5.94	0.95	102.81	1698.29
14656	1	6.919	4500	40.36	494.27
14931	1	7.211	0.95	52.64	129.8
14934	1	8.215	4500	86.53	1800
14955	1	8.314	0.95	90.81	56.15
15484	1	10.255	0.95	413.26	47.49
50	0	10.574	0.95	4.54	9.52
14932	1	11.965	0.95	97.88	52.86
15150	1	12.706	0.95	551.57	1000.95
15536	1	12.87	0.95	72.49	73.47
15302	1	15.15	0.95	175.87	177.46
15516	1	15.911	0.95	32.63	33.92
15237	1	16.648	4500	173.36	238.94
14528	1	17.547	0.95	57.33	96.46
14681	1	17.589	0.95	308.35	92.39
15224	1	19.425	0.95	14.9	33.01
15539	1	20.493	58.543	1100.54	98.96
14983	1	21.265	4500	31.08	54.52
15535	1	25.104	0.95	240.6	76.79
15400	1	27.766	139.741	12.08	33.61
14870	1	28.61	0.95	80.12	84.7
15223	1	34.686	0.95	175.74	86.1
14527	1	38.726	0.95	130.67	94.92
14896	1	40.87	0.95	86.38	75.14
15137	1	41.421	4500	252.2	1800
15282	1	44.1	0.95	68.93	98.39
15512	1	48.54	225.939	205.61	65.58
14894	1	50.665	162.253	52.56	57.31
15151	1	51.059	0.95	2000	58.22
15534	1	64.711	0.95	483.49	715.75
14623	1	84.33	123.57	126.05	89.65
14698	1	86.649	4500	72.18	266.76
15402	1	103.509	4500	72.26	282.54
14782	1	133.233	94.195	46.48	73.05
14844	1	153.948	0.95	34.15	72.42
14869	1	168.626	4500	57.08	72.63
14872	1	186.357	0.95	57.25	71.79
265	1	200	0.95	70.16	125.13
15180	1	354.036	295.965	298.58	340.45
14986	1	397.052	4500	60.77	533.72
14657	1	590.641	0.95	2000	157.72
14871	1	609.433	0.95	53.58	1800
14680	1	612.919	0.95	94.18	75.55
15422	1	656.047	117.434	21.98	44.95
15281	1	704.2	0.95	44.32	63.17
14622	1	759.537	4500	202.3	1800
15537	1	802.06	187.736	60.68	78.43
15136	1	870.209	4500	34.95	1301.83
15179	1	1035.82	231.029	29.28	41
14954	1	1210.6	4500	19.46	36.27
14739	1	1424.35	113.603	117.93	68.6
15258	1	2099.75	0.95	478.53	247.02
15320	1	2099.75	79.973	17.32	25.08
